# Supplementary material for: Photoheterotrophy by aerobic anoxygenic bacteria modulates carbon fluxes in a freshwater lake
Source: ISME J. 2021 Nov 20;16(4):1046–54. doi: 10.1038/s41396-021-01142-2 (PMC8941148; doi:10.1038/s41396-021-01142-2)
Supplement: Supplementary file 2 — Dataset S1 [file 41396_2021_1142_MOESM2_ESM.csv]

Date	Temperature	Bacteria	AAP	AAP.per	picocyano	Bchla	Chla	DIC	pH	DOC	SRP	NH4-N	NO3-N	DN
YYY-MM-DD	�C	cells/ml	cells/ml	%	cells/ml	ng/L	ug/L	mg/L		mg/L	ug/L	ug/L	ug/L	mg/L
2018-04-25	16,5	2,16E+06	4,22E+05	19,5	1,35E+05	37,68	6,14	6,57	8,09	4,30	3,4	7,75	0,000	0,30
2018-05-09	17,8	2,37E+06	3,77E+05	15,9	7,11E+04	27,76	7,52	7,59	8,37	3,55	1,8	13,40	0,005	0,35
2018-06-06	22,0	2,58E+06	4,12E+05	16,0	7,35E+04	23,33	1,87	6,72	8,31	4,55	2,6	6,69	0,029	0,29
2018-07-02	19,5	3,46E+06	2,23E+05	6,5	1,14E+05	18,62	3,52	7,18	7,42	3,90	4,6	38,94	0,025	0,27
2018-08-01	23,6	2,38E+06	1,33E+05	5,6	1,90E+04	12,53	1,43	6,63	7,83	4,80	1,5	29,31	0,019	0,30
2018-08-29	22,0	3,23E+06	2,42E+05	7,5	1,57E+05	27,11	3,35	7,41	7,65	4,07	4,2	24,32	0,017	0,27
2018-09-24	19,3	2,30E+06	1,68E+05	7,3	9,25E+04	23,10	2,97	6,54	7,89	3,90	5,4	17,42	0,012	0,30
2018-10-25	12,6	3,72E+06	2,61E+05	7,0	2,61E+04	0,00	11,79	7,26	7,65	4,08	5,7	25,96	0,054	0,76
2019-04-10	10,5	3,84E+06	2,80E+05	7,3	3,79E+04	21,64	8,54	6,10	7,95	3,81	7,6	40,21	0,016	0,38
2019-05-13	10,5	2,46E+06	3,39E+05	13,8	2,89E+05	33,64	4,44	6,86	7,96	3,76	7,7	11,19	0,020	0,27
2019-06-12	22,0	3,57E+06	5,24E+05	14,7	1,83E+05	73,86	2,55	8,43	7,81	4,12	3,1	25,46	0,003	0,27
2019-07-10	22,0	3,34E+06	1,85E+05	5,5	9,25E+04	23,66	2,31	7,61	7,89	4,47	1,6	5,68	0,036	0,27
2019-08-14	21,0	2,27E+06	1,75E+05	7,7	1,42E+05	33,07	2,9	6,14	8,17	4,18	1,6	22,85	0,022	0,28
2019-09-09	18,0	2,07E+06	1,80E+05	8,7	8,53E+04	32,54	4,25	6,83	7,80	4,03	0,7	18,01	0,008	0,27
2019-10-09	14,0	2,69E+06	1,59E+05	5,9	4,50E+04	42,86	4,62	7,25	7,73	3,89	1,0	26,62	0,001	0,24
2019-11-05	11,6	1,83E+06	1,09E+05	6,0	2,37E+04	8,17	3,91	7,47	7,54	3,95	0,8	35,75	0,004	0,26
