# Supplementary material for: Photoheterotrophy by aerobic anoxygenic bacteria modulates carbon fluxes in a freshwater lake
Source: ISME J. 2021 Nov 20;16(4):1046–54. doi: 10.1038/s41396-021-01142-2 (PMC8941148; doi:10.1038/s41396-021-01142-2)
Supplement: Supplementary file 3 — Dataset S2 [file 41396_2021_1142_MOESM3_ESM.csv]

Date	Light	Respiration
YYYY-MM-DD	umol O2 L-1 h-1
2018-04-25	DARK	0,74
2018-04-25	IR	0,63
2018-04-25	IR	0,57
2018-05-09	DARK	0,53
2018-05-09	DARK	0,47
2018-05-09	IR	0,46
2018-05-09	IR	0,49
2018-06-06	DARK	0,13
2018-06-06	DARK	0,21
2018-06-06	DARK	0,35
2018-06-06	IR	0,22
2018-06-06	IR	0,32
2018-06-06	IR	0,42
2018-07-02	DARK	0,43
2018-07-02	DARK	0,51
2018-07-02	DARK	0,48
2018-07-02	DARK	0,48
2018-07-02	DARK	0,42
2018-07-02	IR	0,48
2018-07-02	IR	0,50
2018-07-02	IR	0,28
2018-07-02	IR	0,41
2018-07-02	IR	0,36
2018-08-01	DARK	0,44
2018-08-01	DARK	0,47
2018-08-01	DARK	0,51
2018-08-01	IR	0,54
2018-08-01	IR	0,50
2018-08-01	IR	0,44
2018-08-01	IR	0,50
2018-08-29	DARK	0,21
2018-08-29	DARK	0,25
2018-08-29	DARK	0,08
2018-08-29	IR	0,09
2018-08-29	IR	0,15
2018-08-29	IR	0,14
2018-09-24	DARK	0,35
2018-09-24	DARK	0,25
2018-09-24	DARK	0,22
2018-09-24	IR	0,11
2018-09-24	IR	0,18
2018-09-24	IR	0,10
2018-10-25	DARK	-0,14
2018-10-25	DARK	-0,14
2018-10-25	DARK	0,05
2018-10-25	IR	-0,02
2018-10-25	IR	-0,20
2018-10-25	IR	-0,14
2019-04-10	DARK	0,44
2019-04-10	DARK	0,43
2019-04-10	DARK	0,50
2019-04-10	IR	0,30
2019-04-10	IR	0,27
2019-04-10	IR	0,34
2019-05-13	DARK	0,24
2019-05-13	DARK	0,27
2019-05-13	DARK	0,35
2019-05-13	IR	0,24
2019-05-13	IR	0,24
2019-05-13	IR	0,25
2019-06-12	DARK	0,48
2019-06-12	DARK	0,41
2019-06-12	DARK	0,49
2019-06-12	IR	0,48
2019-06-12	IR	0,46
2019-06-12	IR	0,47
2019-06-12	IR	0,42
2019-07-10	DARK	0,29
2019-07-10	DARK	0,35
2019-07-10	DARK	0,38
2019-07-10	IR	0,24
2019-07-10	IR	0,29
2019-07-10	IR	0,31
2019-07-10	IR	0,29
2019-08-14	DARK	0,48
2019-08-14	DARK	0,33
2019-08-14	DARK	0,26
2019-08-14	IR	0,36
2019-08-14	IR	0,21
2019-08-14	IR	0,30
2019-09-09	DARK	0,07
2019-09-09	DARK	0,06
2019-09-09	DARK	0,19
2019-09-09	DARK	0,10
2019-09-09	IR	0,04
2019-09-09	IR	0,10
2019-09-09	IR	0,07
2019-09-09	IR	0,15
2019-10-09	DARK	0,27
2019-10-09	DARK	0,24
2019-10-09	DARK	0,26
2019-10-09	IR	0,19
2019-10-09	IR	0,20
2019-10-09	IR	0,19
2019-10-09	IR	0,27
2019-11-05	DARK	0,10
2019-11-05	DARK	0,14
2019-11-05	DARK	0,15
2019-11-05	DARK	0,11
2019-11-05	IR	0,09
2019-11-05	IR	0,13
2019-11-05	IR	0,11
2019-11-05	IR	0,02
