# Supplementary material for: Photoheterotrophy by aerobic anoxygenic bacteria modulates carbon fluxes in a freshwater lake
Source: ISME J. 2021 Nov 20;16(4):1046–54. doi: 10.1038/s41396-021-01142-2 (PMC8941148; doi:10.1038/s41396-021-01142-2)
Supplement: Supplementary file 4 — Dataset S3 [file 41396_2021_1142_MOESM4_ESM.csv]

Date	Light	BiC
YYYY-MM-YY		umol C L-1 h-1
2018-04-25	Dark	0,03
2018-04-25	Dark	0,05
2018-04-25	Dark	0,03
2018-04-25	IR	0,04
2018-04-25	IR	0,04
2018-05-09	Dark	0,05
2018-05-09	Dark	0,07
2018-05-09	Dark	0,08
2018-05-09	IR	0,06
2018-05-09	IR	0,26
2018-05-09	IR	0,14
2018-06-06	Dark	0,06
2018-06-06	Dark	0,05
2018-06-06	Dark	0,05
2018-06-06	IR	0,04
2018-06-06	IR	0,03
2018-06-06	IR	0,05
2018-08-01	Dark	0,02
2018-08-01	Dark	0,03
2018-08-01	Dark	0,04
2018-08-01	IR	0,03
2018-08-01	IR	0,03
2018-08-01	IR	0,03
2018-08-29	Dark	0,05
2018-08-29	Dark	0,04
2018-08-29	Dark	0,04
2018-08-29	IR	0,03
2018-08-29	IR	0,04
2018-08-29	IR	0,05
2018-09-24	Dark	0,08
2018-09-24	Dark	0,04
2018-09-24	Dark	0,03
2018-09-24	IR	0,04
2018-09-24	IR	0,04
2018-09-24	IR	0,03
2018-10-25	Dark	0,05
2018-10-25	Dark	0,05
2018-10-25	Dark	0,01
2018-10-25	IR	0,05
2018-10-25	IR	0,05
2018-10-25	IR	0,05
2019-04-10	Dark	0,03
2019-04-10	Dark	0,03
2019-04-10	Dark	0,03
2019-04-10	IR	0,03
2019-04-10	IR	0,03
2019-04-10	IR	0,03
2019-05-13	Dark	0,05
2019-05-13	Dark	0,03
2019-05-13	Dark	0,03
2019-05-13	IR	0,03
2019-05-13	IR	0,03
2019-05-13	IR	0,03
2019-06-12	Dark	0,08
2019-06-12	Dark	0,10
2019-06-12	Dark	0,07
2019-06-12	IR	0,06
2019-06-12	IR	0,07
2019-06-12	IR	0,06
2019-07-10	Dark	0,08
2019-07-10	Dark	0,09
2019-07-10	Dark	0,09
2019-07-10	IR	0,09
2019-07-10	IR	0,10
2019-07-10	IR	0,11
2019-08-14	Dark	0,04
2019-08-14	Dark	0,05
2019-08-14	Dark	0,04
2019-08-14	IR	0,03
2019-08-14	IR	0,03
2019-08-14	IR	0,04
2019-09-09	Dark	0,03
2019-09-09	Dark	0,02
2019-09-09	Dark	0,02
2019-09-09	IR	0,02
2019-09-09	IR	0,02
2019-09-09	IR	0,03
2019-10-09	Dark	0,09
2019-10-09	Dark	0,06
2019-10-09	Dark	0,05
2019-10-09	IR	0,05
2019-10-09	IR	0,05
2019-10-09	IR	0,05
2019-11-05	Dark	0,52
2019-11-05	Dark	0,44
2019-11-05	IR	0,23
2019-11-05	IR	0,25
2019-11-05	IR	0,22
