# Supplementary material for: Photoheterotrophy by aerobic anoxygenic bacteria modulates carbon fluxes in a freshwater lake
Source: ISME J. 2021 Nov 20;16(4):1046–54. doi: 10.1038/s41396-021-01142-2 (PMC8941148; doi:10.1038/s41396-021-01142-2)
Supplement: Supplementary file 5 — Dataset S4 [file 41396_2021_1142_MOESM5_ESM.csv]

Date	Light	Glucose
YYYY-MM-DD		nmol C L-1 h-1
2018-04-25	Dark	0,17
2018-04-25	Dark	0,15
2018-04-25	IR	1,38
2018-04-25	IR	1,35
2018-04-25	IR	1,50
2018-05-09	Dark	0,98
2018-05-09	Dark	0,91
2018-05-09	Dark	0,91
2018-05-09	IR	0,96
2018-05-09	IR	0,99
2018-05-09	IR	0,96
2018-06-06	Dark	1,81
2018-06-06	Dark	1,67
2018-06-06	Dark	1,65
2018-06-06	IR	2,04
2018-06-06	IR	1,98
2018-06-06	IR	2,07
2018-07-02	Dark	0,65
2018-07-02	Dark	0,72
2018-07-02	Dark	0,66
2018-07-02	IR	0,68
2018-07-02	IR	0,70
2018-07-02	IR	0,67
2018-08-01	Dark	0,23
2018-08-01	Dark	0,26
2018-08-01	Dark	0,26
2018-08-01	IR	0,27
2018-08-01	IR	0,25
2018-08-01	IR	0,28
2018-08-29	Dark	0,14
2018-08-29	Dark	0,16
2018-08-29	Dark	0,15
2018-08-29	IR	0,22
2018-08-29	IR	0,19
2018-08-29	IR	0,20
2018-09-24	Dark	1,02
2018-09-24	Dark	1,14
2018-09-24	Dark	1,13
2018-09-24	IR	1,19
2018-09-24	IR	1,06
2018-09-24	IR	1,14
2018-10-25	Dark	0,42
2018-10-25	Dark	0,44
2018-10-25	Dark	0,47
2018-10-25	IR	0,45
2018-10-25	IR	0,44
2018-10-25	IR	0,46
2019-04-10	Dark	0,23
2019-04-10	Dark	0,26
2019-04-10	Dark	0,25
2019-04-10	IR	0,28
2019-04-10	IR	0,25
2019-04-10	IR	0,24
2019-05-13	Dark	1,08
2019-05-13	Dark	1,05
2019-05-13	Dark	1,05
2019-05-13	IR	1,13
2019-05-13	IR	1,17
2019-05-13	IR	1,12
2019-06-12	Dark	0,11
2019-06-12	Dark	0,11
2019-06-12	Dark	0,10
2019-06-12	IR	0,14
2019-06-12	IR	0,13
2019-06-12	IR	0,15
2019-07-10	Dark	0,78
2019-07-10	Dark	0,82
2019-07-10	Dark	0,81
2019-07-10	IR	0,87
2019-07-10	IR	0,74
2019-07-10	IR	0,88
2019-08-14	Dark	0,22
2019-08-14	Dark	0,21
2019-08-14	Dark	0,22
2019-08-14	IR	0,24
2019-08-14	IR	0,24
2019-08-14	IR	0,29
2019-09-09	Dark	0,41
2019-09-09	Dark	0,36
2019-09-09	Dark	0,45
2019-09-09	IR	0,45
2019-09-09	IR	0,46
2019-09-09	IR	0,46
2019-10-09	Dark	0,17
2019-10-09	Dark	0,17
2019-10-09	Dark	0,17
2019-10-09	IR	0,20
2019-10-09	IR	0,19
2019-10-09	IR	0,20
2019-11-05	Dark	0,27
2019-11-05	Dark	0,26
2019-11-05	Dark	0,28
2019-11-05	IR	0,24
2019-11-05	IR	0,26
2019-11-05	IR	0,28
