# Supplementary material for: Photoheterotrophy by aerobic anoxygenic bacteria modulates carbon fluxes in a freshwater lake
Source: ISME J. 2021 Nov 20;16(4):1046–54. doi: 10.1038/s41396-021-01142-2 (PMC8941148; doi:10.1038/s41396-021-01142-2)
Supplement: Supplementary file 6 — Dataset S5 [file 41396_2021_1142_MOESM6_ESM.csv]

Date	Light	Pyruvate
YYYY-MM-DD		nmol C L-1 h-1
2018-04-25	Dark	28,95
2018-04-25	Dark	29,16
2018-04-25	Dark	29,44
2018-04-25	IR	33,25
2018-04-25	IR	35,56
2018-04-25	IR	34,15
2018-05-09	Dark	27,84
2018-05-09	Dark	29,95
2018-05-09	Dark	27,73
2018-05-09	IR	39,94
2018-05-09	IR	31,92
2018-05-09	IR	37,51
2018-06-06	Dark	17,21
2018-06-06	Dark	18,95
2018-06-06	Dark	17,87
2018-06-06	IR	17,34
2018-06-06	IR	18,94
2018-06-06	IR	18,53
2018-07-02	Dark	10,34
2018-07-02	Dark	10,36
2018-07-02	Dark	9,64
2018-07-02	IR	10,16
2018-07-02	IR	9,76
2018-07-02	IR	9,66
2018-08-01	Dark	16,51
2018-08-01	Dark	15,21
2018-08-01	Dark	16,73
2018-08-01	IR	18,97
2018-08-01	IR	20,36
2018-08-01	IR	15,01
2018-08-29	Dark	10,61
2018-08-29	Dark	9,03
2018-08-29	Dark	10,07
2018-08-29	IR	11,36
2018-08-29	IR	11,03
2018-08-29	IR	11,79
2018-09-24	Dark	16,37
2018-09-24	Dark	17,29
2018-09-24	Dark	15,88
2018-09-24	IR	18,54
2018-09-24	IR	17,82
2018-09-24	IR	17,84
2018-10-25	Dark	4,34
2018-10-25	Dark	6,42
2018-10-25	Dark	6,45
2018-10-25	IR	6,60
2018-10-25	IR	5,32
2018-10-25	IR	6,88
2019-04-10	Dark	6,70
2019-04-10	Dark	6,41
2019-04-10	Dark	6,10
2019-04-10	IR	7,59
2019-04-10	IR	7,03
2019-04-10	IR	7,34
2019-05-13	Dark	12,20
2019-05-13	Dark	11,66
2019-05-13	Dark	10,50
2019-05-13	IR	14,35
2019-05-13	IR	12,37
2019-05-13	IR	12,17
2019-06-12	Dark	8,88
2019-06-12	Dark	4,11
2019-06-12	Dark	1,11
2019-06-12	IR	2,72
2019-06-12	IR	2,99
2019-06-12	IR	4,09
2019-07-10	Dark	17,51
2019-07-10	Dark	17,65
2019-07-10	Dark	19,32
2019-07-10	IR	17,96
2019-07-10	IR	20,99
2019-07-10	IR	19,25
2019-08-14	Dark	4,39
2019-08-14	Dark	4,91
2019-08-14	Dark	5,84
2019-08-14	IR	5,22
2019-08-14	IR	5,83
2019-08-14	IR	4,19
2019-09-09	Dark	9,94
2019-09-09	Dark	12,05
2019-09-09	Dark	11,00
2019-09-09	IR	9,70
2019-09-09	IR	9,84
2019-09-09	IR	10,87
2019-10-09	Dark	8,74
2019-10-09	Dark	9,47
2019-10-09	Dark	8,60
2019-10-09	IR	9,21
2019-10-09	IR	8,19
2019-10-09	IR	9,05
2019-11-05	Dark	2,73
2019-11-05	Dark	3,31
2019-11-05	Dark	3,01
2019-11-05	IR	2,80
2019-11-05	IR	3,59
2019-11-05	IR	3,45
