# Supplementary material for: Photoheterotrophy by aerobic anoxygenic bacteria modulates carbon fluxes in a freshwater lake
Source: ISME J. 2021 Nov 20;16(4):1046–54. doi: 10.1038/s41396-021-01142-2 (PMC8941148; doi:10.1038/s41396-021-01142-2)
Supplement: Supplementary file 7 — Dataset S6 [file 41396_2021_1142_MOESM7_ESM.csv]

Date	Light	Leucine
YYYY-MM-DD		nmol C L-1 h-1
2018-04-25	Dark	1,68
2018-04-25	Dark	1,84
2018-04-25	Dark	1,59
2018-04-25	IR	1,78
2018-04-25	IR	1,87
2018-04-25	IR	1,59
2018-05-09	Dark	1,11
2018-05-09	Dark	1,15
2018-05-09	Dark	1,12
2018-05-09	IR	1,45
2018-05-09	IR	1,35
2018-05-09	IR	1,21
2018-06-06	Dark	1,22
2018-06-06	Dark	1,11
2018-06-06	Dark	1,19
2018-06-06	IR	1,32
2018-06-06	IR	1,07
2018-06-06	IR	1,13
2018-07-02	Dark	0,08
2018-07-02	Dark	0,09
2018-07-02	Dark	0,08
2018-07-02	IR	0,08
2018-07-02	IR	0,08
2018-07-02	IR	0,09
2018-08-01	Dark	0,08
2018-08-01	Dark	0,09
2018-08-01	Dark	0,09
2018-08-01	IR	0,09
2018-08-01	IR	0,10
2018-08-01	IR	0,09
2018-08-29	Dark	0,02
2018-08-29	Dark	0,02
2018-08-29	Dark	0,01
2018-08-29	IR	0,02
2018-08-29	IR	0,02
2018-08-29	IR	0,02
2018-09-24	Dark	0,81
2018-09-24	Dark	0,77
2018-09-24	IR	0,84
2018-09-24	IR	0,86
2018-09-24	IR	0,81
2018-10-25	Dark	0,10
2018-10-25	Dark	0,10
2018-10-25	Dark	0,09
2018-10-25	IR	0,11
2018-10-25	IR	0,11
2018-10-25	IR	0,11
2019-04-10	Dark	0,03
2019-04-10	Dark	0,03
2019-04-10	Dark	0,03
2019-04-10	IR	0,03
2019-04-10	IR	0,03
2019-04-10	IR	0,03
2019-05-13	Dark	0,19
2019-05-13	Dark	0,19
2019-05-13	Dark	0,14
2019-05-13	IR	0,21
2019-05-13	IR	0,20
2019-05-13	IR	0,20
2019-06-12	Dark	0,02
2019-06-12	Dark	0,03
2019-06-12	Dark	0,02
2019-06-12	IR	0,02
2019-06-12	IR	0,02
2019-06-12	IR	0,02
2019-07-10	Dark	0,16
2019-07-10	Dark	0,20
2019-07-10	Dark	0,20
2019-07-10	IR	0,15
2019-07-10	IR	0,18
2019-07-10	IR	0,18
2019-08-14	Dark	0,04
2019-08-14	Dark	0,04
2019-08-14	Dark	0,04
2019-08-14	IR	0,05
2019-08-14	IR	0,05
2019-08-14	IR	0,05
2019-09-09	Dark	0,11
2019-09-09	Dark	0,12
2019-09-09	Dark	0,12
2019-09-09	IR	0,12
2019-09-09	IR	0,12
2019-09-09	IR	0,13
2019-10-09	Dark	0,13
2019-10-09	Dark	0,13
2019-10-09	Dark	0,13
2019-10-09	IR	0,13
2019-10-09	IR	0,13
2019-10-09	IR	0,13
2019-11-05	Dark	0,07
2019-11-05	Dark	0,07
2019-11-05	Dark	0,07
2019-11-05	IR	0,06
2019-11-05	IR	0,06
2019-11-05	IR	0,07
